# Supplementary material for: Mechanism of Action and Therapeutic Potential of the β-Hairpin Antimicrobial Peptide Capitellacin from the Marine Polychaeta Capitella teleta
Source: Mar Drugs. 2022 Feb 25;20(3):167. doi: 10.3390/md20030167 (PMC8953592; doi:10.3390/md20030167)
Supplement: Supplementary file 1 [file marinedrugs-20-00167-s001.zip]

Archive with 1 entries (1 files):
- marinedrugs-1601085-supplementary.pdf
